# Supplementary material for: Genomic characterization of Vibrio parahaemolyticus strain (AG1) causing translucent post-larvae disease in Penaeus vannamei
Source: Microb Genom. 2025 Dec 1;11(12):001570. doi: 10.1099/mgen.0.001570 (PMC12668620; doi:10.1099/mgen.0.001570)
Supplement: Uncited Supplementary Material 1. [file mgen-11-01570-s002.xlsx]

## Sheet: Table S1
Table S1. Primers used in the study
Name	Sequence (5'-3')	Tm	Target genes	Amplicon size	Reference
vhvp1-F	GAGGAGAGTGTTGACCGAAATC	58.7	vhvp-1	362	[8]
vhvp-1-R	CTGCGCCAGTAGTAACGATAAG	59
vhvp-2.1-F	GGAGTATTGGTGGGCTGAAA	57.5	vhvp-2	351	[8]
vhvp-2.1-R	GGTAGGCATGGACCGTAAAG	58.1
vhvp-2.2-F	CTAAGCCTTGGCTCCTGAAA	57.5		303	[8]
vhvp-2.2-R	CGGTCAGAATATCGGTATCGTAAA	58.3

## Sheet: Table S2
Table S2. Species and subspecies identification.
TYGS ID	Kind	Species cluster	Subspecies cluster	Preferred name	Deposit	Authority	Other deposits	Synonymous taxon names	Base pairs	Percent G+C	No. proteins	Goldstamp	Bioproject accession	Biosample accession	Assembly accession	IMG OID	BacDive
14374	type strain	1	0	Vibrio alginolyticus	NBRC 15630	(Miyamoto et al. 1961) Sakazaki 1968	CIP 103336; CIP 75.3; NCCB 71013; NCCB 77003; ATCC 17749; CCUG 13445; CCUG 16315; CCUG 4989; CAIM 516; DSM 2171; IFO 15630; NCTC 12160; LMG 4409	Beneckea alginolytica; Oceanomonas alginolytica; Vibrio alginolyticus	5049668	44.59	4486	Gp0024203	PRJDB355	SAMD00041824	GCA_000467145		strain page
3058	type strain	2	1	Vibrio azureus	NBRC 104587	Yoshizawa et al. 2009	KCTC 22352; DSM 23306; LC2-005	Vibrio azureus	4716275	42.12	4158	Gp0023639	PRJDB356	SAMD00041797	GCA_000467165		strain page
3427	type strain	3	2	Vibrio natriegens	NBRC 15636	(Payne et al. 1961) Baumann et al. 1981	CIP 103193; NCCB 73019; ATCC 14048; CCUG 16371; CCUG 4980 A; CCUG 4980; CAIM 12; DSM 759; IFO 15636; LMG 10935	Beneckea natriegens; Pseudomonas natriegens; Vibrio natriegens	5130031	45.03	4591	Gp0043446	PRJNA207547	SAMN02472057	GCA_000417905	2582580865	strain page
3584	type strain	4	3	Vibrio owensii	DY05	Cano-Gómez et al. 2010	ACM 5300; DSM 23055; JCM 16517; LMG 25443	Vibrio owensii	6345354	45.03	5607	Gp0047847	PRJNA189697	SAMN02946409	GCA_000817815		strain page
6122	type strain	4	8	Vibrio communis	LMG 25430	Chimetto et al. 2011	CAIM 1816; R-40496	Vibrio communis	5824947	45.53	5119	Gp0043269	PRJDB725	SAMD00036658	GCA_000400325	2568526433	species page
3812	type strain	5	6	Vibrio diabolicus	CNCM I-1629	Raguénès et al. 1997	HE800	Vibrio diabolicus	5132517	44.8	4855	Gp0121972	PRJEB5898	SAMEA2591299	GCA_001048675		species page
44560	type strain	5	6	'Vibrio chemaguriensis'	Iso1	Ghosh and Bhadury 2019	AGPB 001; JCM 33348; MTCC 12900	Vibrio chemaguriensis	5000023	44.92	4532		PRJNA522729	SAMN10952912	GCA_012275705		species page
4074	type strain	6	11	Vibrio parahaemolyticus	NBRC 12711	(Fujino et al. 1951) Sakazaki et al. 1963 emend. West et al. 1986	CIP 75.2; NRRL B-4167; NCCB 77010; NCCB 77018; ATCC 17802; CCUG 14474; CCUG 15657; CCUG 4224; CAIM 320; DSM 10027; NBIMCC 8743; IFO 12711; NCTC 10903; LMG 2850	Beneckea parahaemolytica; Pasteurella parahaemolytica; Vibrio parahaemolyticus	4991873	45.28	4473	Gp0024239	PRJDB345	SAMD00018682	GCA_000813305		species page
U871256	AG1 strain	6	11	Vibrio parahaemolyticus AG1					5555292	45.21	5074
U871257	JS20200428004-2 strain	6	11	Vibrio parahaemolyticus-JS20200428004-2					5875983	45.08	5392
4075	type strain	7	4	Vibrio nereis	NBRC 15637	(Harwood et al. 1980) Baumann et al. 1981	80; ATCC 25917; DSM 19584; IFO 15637	Beneckea nereis; Vibrio nereis	4085582	45.43	3733	Gp0023633	PRJDB347	SAMD00046758	GCA_001591105		strain page
10937	type strain	8	5	Vibrio carchariae	ATCC 35084	Grimes et al. 1985	1116b; CCUG 19116; LMG 7890	Vibrio carchariae	5954848	44.85	5323	Gp0205743	PRJNA224116	SAMN03996255	GCF_001525585		species page
4077	type strain	8	5	Vibrio harveyi	NBRC 15634	(Johnson and Shunk 1936) Baumann et al. 1981	384; CIP 103192; NCIMB 1280; NCCB 80033; ATCC 14126; CCUG 28584; CAIM 512; DSM 19623; IFO 15634; NCTC 12970; LMG 4044; NCMB 1280	Achromobacter harveyi; Beneckea harveyi; Lucibacterium harveyi; Vibrio harveyi	5583643	44.9	5027	Gp0024238	PRJDB350	SAMD00046755	GCA_001591145		strain page
4597	type strain	9	7	Vibrio rotiferianus	CAIM 577	Gomez-Gil et al. 2003	DSM 17186; LMG 21460	Vibrio rotiferianus	5316212	44.7	4745	Gp0043270	PRJDB729	SAMD00036662	GCA_000400405	2579778863	strain page
4699	type strain	10	10	Vibrio jasicida	CAIM 1864	Yoshizawa et al. 2012	DSM 27061; JCM 16453; LMG 25398; TCFB 772	Vibrio jasicida	6052289	44.97	5383	Gp0043236	PRJDB727	SAMD00036660	GCA_000400365	2571042467	strain page
9901	type strain	10	10	Vibrio inhibens	CECT 7692	Balcázar et al. 2015	DSM 23440; BFLP-10	Vibrio inhibens	5944538	45.14	5262	Gp0150375	PRJDB4409	SAMD00043915	GCA_001625175		species page
9862	type strain	11	9	Vibrio hyugaensis	090810a	Urbanczyk et al. 2015	NBRC 110663; LMG 28466	Vibrio hyugaensis	5494424	44.95	4865	Gp0132176	PRJDB3039	SAMD00019133	GCA_000818435		species page

## Sheet: Table S3
Table S3. Mobile genetic elements found in AG1 and Js-20200428004-2 strains using IS finder (isfinder.biotoul.fr) (blastn, E-value=0.0) and Islandviewer 4. The numbers in parentheses indicate the nucleotide position.
Strains	Chromosome	Plasmid	Insert sequences	Genomic Island
AG1	CP176357		ISVpa3(352812-353865); ISVvu4(465052-466257;444400-445604;873186-871981;484449-483242)	312260-491171; 708618-769883;868208-894465;901081-1001587;1005505-1018369;1521469-1530823;1954529-1959235;2035191-2053152;2147305-2176811;2187225-2205089;2216445-2223861;2456139-2461411;2485000-2493349;2586521-2593542;3476046-3493459	15
	CP176358		ISvvu6 (1559977-1558887)	1940-14196;302121-306300;597095-603477;744214-772980;1242253-1246908;1524303-1574421;1596463-1607187;1728510-1732822;1783420-1790029;1862233-1870608	10
		CP176359	ISVvu4 (24270-25475); ISVa19(42975-44340); ISVpa3(54726-55779)	13869-18005;19864-24129	2
		CP176360	No hits found	6359-10752;29615-33677	2
		CP176361	No hits found	47584-55703	1
JS2020428004-2	SRR233329176.1		ISVpa3 (3202011-3200958); ISVa19(3073076-3074441); ISvvu4 (3110423-3109218;3089770-3088565;3067815-3069020;2682001-2683206;1369065-1370270); ISVpa2 (1371582-1370340)	14920-45560;932371-939392; 1097870-1102410;1125999-1133634;1168178-1190219;1301651-1314979;1333070-1340486;1351890-1359769;1502452-1520020;1595975-1600681;2024296-2033737;2543777-2549699;2565470-2585045;2610132-2629040;2629057-2660708;2660725-2686058;2785305-2795327;2816919-2821557;2823695-2842136;2842279-2846570;3061093-3242563;3374164-3385031;3518022-3527628	23
	SRR23329176.2		ISVa6(444556-445646)	75395-94313;163181-221111;433908-478255;665197-681781;935367-942374;1471077-1479250	6
	SRR23329176.3		ISVsa3(89973-88997;87655-86679)	71524-93902;136314-144366	2
	SRR23329176.4		ISVvu4(170321-171526); ISVa3(34034-32932); ISVa19(1239-2604)	158704-169893	1
	SRR23329176.5		No hits found	No hits found
